# Supplementary material for: External validation of a clinical mathematical model estimating post-operative urine output following cardiac surgery in children
Source: Pediatr Nephrol. 2024 Jul 12;39(11):3347–52. doi: 10.1007/s00467-024-06456-9 (PMC11413201; doi:10.1007/s00467-024-06456-9)
Supplement: Supplementary file 3 — Supplementary file2 (XLSX 11 kb) [file 467_2024_6456_MOESM3_ESM.xlsx]

## Sheet: Sheet1
Weight_kg	Body_Surface_Area_m2	Renal Blood Flow_ml_minute	Hematocrit_decimal	Renal plasma flow	CPB time_minutes	Arterial_Serum_pH	CVP_mmHg	Milrinone_mcg_kg_min	Epinephrine_mcg_kg_min	Norepinephrine_mcg_kg_min	Vasopressin_Unit_kg_hr	Dopamine_mcg_kg_min	Dobutamine_mcg_kg_min	Phenylephrine_mcg_kg_min	VIS_score	Predicted_Total_UOP_ml_in_32_hours	Predicted_UOP_ml_kg_hr
	0.0777778	43.4		43.4											0	#DIV/0!	#DIV/0!
